# Supplementary material for: Lactiplantibacillus plantarum P101 Attenuated Cyclophosphamide-Induced Liver Injury in Mice by Regulating the Nrf2/ARE Signaling Pathway
Source: Int J Mol Sci. 2023 Aug 30;24(17):13424. doi: 10.3390/ijms241713424 (PMC10488115; doi:10.3390/ijms241713424)
Supplement: Supplementary file 1 [file ijms-24-13424-s001.zip]

Archive with 1 entries (1 files):
- ijms-2571939-supplementary.pdf
